# Supplementary material for: Question Answering for Electronic Health Records: Scoping Review of Datasets and Models
Source: J Med Internet Res. 2024 Oct 30;26:e53636. doi: 10.2196/53636 (PMC11561445; doi:10.2196/53636)
Supplement: Multimedia Appendix 2 [file jmir_v26i1e53636_app2.xlsx]

## Sheet: Sheet1
Title	Authors	Year	Conference/Journal	Scope of study	EHR Modality	Task (for full QA models)	Added during forward snowballing step?	Purpose	Results
Text-to-SQL generation for question answering on electronic medical records.	Wang P, Shi T, Reddy CK	2020	Proceedings of The Web Conference 2020	Dataset and model (Full QA)	Structured tables	NL question to SQL query	No	The paper proposed the first question-to-SQL dataset on EHR tables - the MIMICSQL dataset. They also developed a Translate-Edit Model for Question-to-SQL generation, that uses sequence-to-sequence model to generate SQL query for given questions. This is then further edited using attentive-copyin mechanism and look-up tables.	The TREQS model with recovery mechanism obtained a logical form accuracy of 0.556 and execution accuracy of 0.654 on the test set's natural language questions. On the test set's template questions, the TREQS model with recovery produced a logical form accuracy of 0.912 and an execution accuracy of 0.940.
emrkbqa: A clinical knowledge-base question answering dataset.	Raghavan P, Liang JJ, Mahajan D, Chandra R, Szolovits P	2021	Proceedings of the 20th Workshop on Biomedical Language Processing	Dataset and model (Full QA)	Structured tables	NL question to logical forms	No	A template-based EHR QA dataset was created (emrKBQA) based on a publicly available structured EHR database - MIMIC-III KB. Just like emrQA, even the emrKBQA dataset was created by slot-filling and followed a semi-automated process. It contains 940000 question, logical form, and answer triplets.	The emrKBQA dataset has 7.5 paraphrases per question type. For paraphrase generation, ParaGen model is used where a question is paraphrased during the training process and generated along with logical form prediction, while the ParaDetect model is used to identify if the sample and the input question are paraphrases of each other. The model with ParaGen + ParaDetect produced an exact match value …
Drugehrqa: A question answering dataset on structured and unstructured electronic health records for medicine related queries.	Bardhan J, Colas A, Roberts K, Wang DZ	2022	Proceedings of the 13th Conference on Language Resources and Evaluation	Dataset and model (Full QA)	Structured tables and clinical notes	Multimodal QA	No	The authors created the first multimodal EHR QA dataset (DrugEHRQA) based on structured tables and unstructured clinical notes. A semi-automated method was used to generate the 70-000 question-answer pairs, containing the questions, answer from the unstructured data, SQL queries, answer from the structured EHR tables, and multimodal answer. A simple baseline model was developed for QA over multim…	The baseline model introduced (MultimodalEHRQA) outperformed both the unimodal models of textQA as well as tableQA by a huge margin. The DrugEHRQA dataset was introduced to encourage further research in multimodal EHR question answering.
emrqa: A large corpus for question answering on electronic medical records.	Pampari A, Raghavan P, Liang J, Peng J.	2018	Proceedings of the 2018 Conference on Empirical Methods in Natural Language Processing	Dataset and model (Full QA)	Clinical notes	MRC	No	They created the first large-scale QA dataset on unstructured EHR data. The emrQA has 1 million question-logical forms and over 400,000 question-answer evidence pairs. A semi-automated approach was used to generate the emrQA dataset.	The emrQA dataset was trained on the DrQA model for the machine reading comprehension task. An exact match value of 59.2% and an F1 score of 60.6 was obtained. The class prediction model obtained a exact match score of 36.6%.
Extractive Clinical Question-Answering With Multianswer and Multifocus Questions: Data Set Development and Evaluation Study	Moon S, He H, Jia Heling, Liu H, Fan JW	2023	JMIR AI	Dataset and model (Full QA)	Clinical notes	MRC	No	The authors developed a dataset for clinical question answering that has multi-focus questions and multi-answers.	The RxWhyQA dataset has 96,939 QA pairs. Out of them, 25% need multiple answers. The baseline model achieved an F1 score of 0.72 on the entire dataset, 0.93 on unanswerable questions, and 0.43 on multi-answer questions.
Annotating logical forms for EHR questions.	Roberts K, Demner-Fushman D	2016	Proceedings of the Tenth International Conference on Language Resources and Evaluation (LREC'16)	Dataset	Structured tables	-	No	The authors created a dataset to convert EHR questions to structured queries. The structured queries are in the form of logical forms that are created using a lambda calculus representation. The annotation of the questions make use of a three-stage NLP pipeline.	The 446 questions were double-annotated by two experts. The NLP pipeline to annotate the dataset included the following steps: (1) Syntactic decomposition, (2) concept normalization, and (3) lambda-calculus-based logical forms annotation for questions. The annotators agreed for 58% of questions at the normalization layer and 42% of questions at the logical form layer.
Toward a natural language interface for EHR questions.	Roberts K, Demner-Fushman D.	2015	AMIA Summits on Translational Science Proceedings, 2015	Dataset	Structured tables	-	No	Developed a question-logical form dataset based on EHR data. 100 questions were annotated, that were sampled from questions asked by ICU patients.	The proposed structured form is not dependent on any specific EHR. The EHR questions were manually annotated with formal meaning representation with lambda calculus.
Annotating Electronic Medical Records for Question Answering.	Raghavan P, Patwardhan S, Liang JJ, Devarakonda MV	2018	arXiv Preprint, May 17, 2018	Dataset	Clinical notes	-	No	This paper introduces a technique to create an EMR QA dataset on clinical notes. A total of 5696 questions were generated over 71 medical records.	The method to generate the dataset is replicable and the dataset generated has a high inter-annotator agreement value.
Annotating and Characterizing Clinical Sentences with Explicit Why-QA Cues.	Fan J	2019	Proceedings of the 2nd Clinical Natural Language Processing Workshop, 2019	Dataset	Clinical notes	-	Yes	Constructed a why-question answering dataset on clinical notes, containing 277 questions.	The why-QA dataset was compared to the emrQA's why-related questions. The why-QA dataset introduced in this paper is much more diverse than the emrQA dataset. This study was limited by making use of only discharge summaries and two cues.
EHRSQL: A Practical Text-to-SQL Benchmark for Electronic Health Records.	Lee G, Hwang H, Bae S, et al.	2022	36th Conference on Neural Information Processing Systems (NeurIPS 2022) Track on Datasets and Benchmarks	Dataset	Structured tables	-	No	Developed a text-to-SQL dataset on EHRs. The questions are linked to two EHR databases - MIMIC-III and eICU.	The EHRSQL dataset introduced has various advantages: (1) It has a wide range of questions, (2) it includes temporal questions, and (3) It can be used to develop trustworthy QA systems. It also includes unanswerable questions in the dataset. Using T5 model, the best F1 score obtained for the EHRSQL dataset on the MIMIC-III databse and eICU database is 95.5
RadQA: A Question Answering Dataset to Improve Comprehension of Radiology Reports.	Soni S, Gudala M, Pajouhi A, Roberts K.	2022	Proceedings of the Thirteenth Language Resources and Evaluation Conference	Dataset	Clinical notes	-	Yes	Created the first QA dataset on radiology reports - RadQA, containing 6148 question-answer evidence pairs. The questions are manually created by physicians.	The answers in the RadQA dataset are sometimes phrases or span multiple lines. It has a good number of reasoning types and domain knowledge-based questions The best BERT-based transformer model's performance on the test set is an F1 score of 63.55.
Experiments on Portuguese clinical question answering.	Oliveira LESe, Schneider ETR, Gumiel YB, Luz MAPd, Paraiso EC, Moro C	2021	Intelligent Systems: 10th Brazilian Conference, BRACIS 2021	Dataset and model (Full QA)	Nursing and medical notes	MRC	No	The purpose of this study was to study the effects of masking on fine-tuned transformer-based model. ClinicalBERT was chosen as the base model that was fine-tuned on the SQuAD-why dataset. This model was further fine-tuned on the n2c2-ADE dataset and expe	BioBERTpt model was fine-tuned on the SQuAD dataset's translated version in Portuguese. The model produced an F1 score of 0.5512 on the constructed QA dataset.
Uncertainty-Aware Text-to-Program for Question Answering on Structured Electronic Health Records	Kim D, Bae S, Kim S, Choi E	2022	Proceedings of Machine Learning Research, Conference on Health, Inference, and Learning	Dataset and model (Full QA)	Knowledge graph	NL Question to Program	No	To work with multi-modal clinical data, an NLP2Program model is proposed for EHR QA.	A program-based approach is used on MIMICSPARQL*. The proposed model produces a 0.9% higher gain than the previous models.
Attention-based aspect reasoning for knowledge base question answering on clinical notes.	Wang P, Shi T, Agarwal K, Choudhury S, Reddy CK	2022	Proceedings of the 13th ACM International Conference on Bioinformatics, Computational Biology and Health Informatics	Dataset and model (Full QA)	Knowledge graph	KBQA	No	Developed ClinicalKBQA dataset containing 9000 clinical questions based on 300 question template questions for KBQA. Also, an attention-based aspect-level reasoning (AAR) method was introduced for KBQA.	It was observed that the AAR method obtains better performance. Also, from the analysis it was concluded that both "type" and "path" aid the model in obtaining accurate answers. But "entity" and "context" aspects do not help in obtaining the answers.
Knowledge graph-based question answering with electronic health records.	Park J, Cho Y, Lee H, Choo J, Choi E	2021	Proceedings of Machine Learning Research, Machine Learning for Healthcare Conference, 2021	Dataset and model (Full QA)	Knowledge graph	NL question to SPARQL query	No	This paper suggests that QA on EHRs as graphs is more suitable than table-based EHRs. A graph-based EHR QA is proposed where questions are converted into SPARQL queries, instead of table-based SQL queries. Four datasets are used to test this- two table-based EHR QA datasets and two graph-based EHR QA datasets, derived from MIMICSQL.	The graph-based datasets produced a 34% increase in accuracy than the table-based EHR QA datasets on the state-of-the-art model.
Cliniqg4qa: Generating diverse questions for domain adaptation of clinical question answering.	Yue X, Zhang XF, Yao Z, Lin S, Sun H	2021	2021 IEEE International Conference on Bioinformatics and Biomedicine (BIBM)	Dataset and model (Full QA)	Clinical notes	MRC	No	A novel framework called CliniQG4QA is introduced to help clinical QA models generalize well on new clinical text. The CliniQG4QA model uses question generation to create QA pairs in new clinical data, and in turn, helps to improve the performance of clinical QA without the need for any manual annotation. In order to generate diverse types of questions, a sequence-to-sequence question phrase pred…	This framework helps to obtain an 8% gain in the exact match score for new clinical contexts.
Learning to Ask Like a Physician.	Lehman Eric, Lialin Vladislav, Legaspi Katelyn Y., Sy Anne Janelle R., Pile Patricia Therese S., Alberto Nicole Rose I., Ragasa Richard Raymund R., Puyat Corinna Victoria M., Alberto Isabelle Rose I., Alfonso Pia Gabrielle I., Taliño Marianne, Moukheiber Dana , Wallace Byron C., Rumshisky Anna, Liang Jennifer J., Raghavan Preethi , Celi Leo Anthony, Szolovits Peter	2022	Proceedings of the 4th Clinical Natural Language Processing Workshop, 2022	Dataset and model (Question generation)	Clinical notes	-	Yes	Constructed a new dataset - Discharge Summary Clinical Questions (DiSCQ) containing questions along with the triggers that prompted the question. Also, developed a model for trigger detection and question generation.	The proposed model was able to produce high-quality questions in 62% of the the cases after prompting with appropriate triggers selected by medical experts. It was also noticed that the performance drops when the triggers are machine-generated.
Using FHIR to construct a corpus of clinical questions annotated with logical forms and answers.	Soni S, Gudala M, Wang DZ, Roberts K	2019	AMIA Annual Symposium Proceedings, 2019	Dataset	Structured tables	-	No	Using FHIR a unique technique was introduced to annotate logical forms for EHR-related questions.	The annotated dataset contains 1000 questions. A semantic parsing model was also introduced in this paper, and an accuracy of 94.2% was obtained on the annotated dataset.
DiagnosisQA: A semi-automated pipeline for developing clinician validated diagnosis specific QA datasets.	Mishra, S, Awasthi, R, Papay, F, Maheshawari, K, Cywinski, J. B, Khanna, A, & Mathur, P	2021	medRxiv, 2021	Dataset	Clinical notes	-	Yes	Created a pipeline to create a diagnosis-related QA dataset on clinical EHR data.	The dataset generation process involved five major steps - (1) identifying discharge summaries related to Cerebrovascular Accident, (2) define key questions, (3) segmentation of the discharge summary, (4) obtaining contextual answers, and (5)manual validation by clinicians. The proposed method obtained an accuracy of 0.9. The dataset generation was a semi-automatic process.
Clinical reading comprehension: a thorough analysis of the emrQA dataset.	Yue X, Gutierrez BJ, Sun H	2020	Proceedings of the 58th Annual Meeting of the Association for Computational Linguistics, 2020	Dataset	Clinical notes	-	No	This paper provides an in-depth analysis of the emrQA dataset. It also introduces a clinical reading comprehension task.	It was observed that the emrQA dataset has a lot of shortcomings. For example, the questions of the emrQA dataset are answerable most of the time without domain knowledge. Infact, only 5-20% sample of the emrQA dataset obtained almost the same performance in comparison to when the model is trained on the complete dataset.
CLIFT: Analysing Natural Distribution Shift on Question Answering Models in Clinical Domain	Pal A	2022	NeurIPS 2022 Workshop on Robustness in Sequence Modeling	Dataset	Clinical notes	-	No	Introduces a new testbed CLIFT for clinical QA. It contains 7500 QA samples.	The CLIFT testbed was evaluated on different models trained while being trained on the emrQA dataset. It was observed that the performance deteorates when the models are tested on a new test set. This testbed will help to evaluate progress on trustworthy models.
A paraphrase generation system for EHR question answering.	Soni S, Roberts K.	2019	Proceedings of the 18th BioNLP Workshop and Shared Task, 2019	Model (Question paraphrasing)	Clinical notes	-	No	Proposes a question paraphrase dataset for EHRs and also also proposes an approach to automatically generate paraphrases for EHR questions. The final goal is to aid in automatic EHR question answering.	The dataset created (CliniQPara) contains 10,578 questions for 946 distinct paraphrase clusters. It has a BLEU score of 13.25, METEOR score of 21.47, and TER of 91.93.
How you ask matters: The effect of paraphrastic questions to BERT performance on a clinical SQuAD dataset.	Moon SR, Fan J.	2020	Proceedings of the 3rd Clinical Natural Language Processing Workshop, 2020	Model (Question paraphrasing)	Clinical notes	-	No	To study if adding paraphrased questions in the training data improves QA over clinical data.	The results showed that the way the questions are asked in the training stage, made a difference when computing the results for BERT QA. The best accuracy was obtained when training data included pooled question variants. It improved accuracy from 0.74 to 0.8. Also, it was observed that similar syntactic questions resulted in similar answers retrieved in QA.
Paraphrasing to improve the performance of electronic health records question answering.	Soni S, Roberts K.	2020	AMIA Summits on Translational Science Proceedings, 2020	Model (Question paraphrasing)	Structured data	-	No	To study if adding paraphrased questions can improve question answering on structured EHR data, i.e. question-to-logical form task.	The paper used the FHIRDATASET, consisting of 1000 questions, created using an FHIR server and a clinical paraphrasing corpus, CLINIQPARA. It was observed that increasing the sample size variation improved the performance of the model. When the number of added paraphrases was increased from top 5 to top 6, the percentage of outperforming iterations increased from 20% to 96% in a sample size of 70…
An ontology for clinical questions about the contents of patient notes.	Patrick J, Li M	2012	Journal of Biomedical Informatics	Model (Question classification)	Clinical notes	-	No	Designed a question processing and question classification model for questions based on EHR notes.	The proposed multilayer classification model obtained a 90% accuracy in question template classification and question subclass classification.
Resource classification for medical questions.	Roberts K, Rodriguez L, Shooshan SE, Demner-Fushman D.	2016	AMIA Annual Symposium Proceedings, 2016	Model (Question classification)	Questions collected from different resources	-	No	Developed a dataset and model to classify clinical questions based on the type of resource - patient-specific, general medical knowledge, and scientific research.	The dataset generated contains 5,000 questions from four different sources (Ely, MedPix, GARD, and Li). A supervised machine learning model was used to classify the questions into patient-specific, general, research, and other categories. It obtained a total accuracy of 71.88% for the most frequent class feature set, 78.83% accuracy for unigram bag-of-words feature set, and an accuracy of 79.28% …
A semantic parsing method for mapping clinical questions to logical forms.	Roberts K, Patra BG.	2017	AMIA Annual Symposium Proceedings, 2017	Model (Full QA)	Structured data	NL question to logical form	No	Proposes an approach to convert natural language questions based on structured EHR data to logical forms.	They developed a hybrid semantic parsing method for the semantic parsing task. It uses rule-based methods, along with a machine learning-based classifier. The model developed an overall accuracy of 95.6%.
Fostering natural language question answering over knowledge bases in oncology EHR.	Schwertner MA, Rigo SJ, Araujo DA, Silva AB, Eskofier B.	2019	2019 IEEE 32nd International Symposium on Computer-Based Medical Systems (CBMS)	Model (Full QA)	Knowledge graph	NL question to SPARQL query	No	Proposed a method to execute question answering over knowledge graphs, which is constructed using text information retrieval on unstructured EHRs. This paper has three objectives - Information retrieval on clinical notes, knowledge graph generation, and question answering on the knowledge graph.	They developed a framework ENSEPRO, which was successfully able to support question answering from Knowledge Bases.
Clinical Judgement Study using Question Answering from Electronic Health Records.	Rawat BPS, Li FaYH.	2019	Machine Learning for Healthcare Conference, 2019	Model (Full QA)	Clinical notes	MRC	No	Developed a question answering model to infer causal relations automatically. The QA system was used to answer Naranjo questionnaire from EHRs.	The model used multi-level attention and imbalanced learning and obtained a macro-averaged F-score of 0.5 for the questions.
Entity-enriched neural models for clinical question answering.	Rawat BPS, Weng WH, Min SY, Raghavan P, Szolovits P.	2020	Proceedings of the BioNLP 2020 workshop	Model (Full QA)	Clinical notes	MRC	No	In order for QA models to generalize better to unseen paraphrased questions, along with the primary task of answer span detection from clinical text, an auxiliary task of predicting logical forms was added.	It was observed that the entity-enriched model performed 5% better in generalizing to paraphrased questions in comparison to the BERT model.
Question answering for complex electronic health records database using unified encoder-decoder architecture.	Bae S, Kim D, Kim J, Choi E.	2021	Proceedings of Machine Learning Research, Machine Learning for Health, 2021	Model (Full QA)	Structured tables or Knowledge graph	NL Question to Query (SQL/ SPARQL)	No	Proposed a model that uses a unified encoder-decoder architecture (UniQA) for EHR QA, to convert questions to SQL or SPARQL queries. Input masking was used in the model to help with typos and complex medical terminologies in the questions.	Adding the auxiliary task helped the UniQA model to perform with a 14.2% increase in accuracy in comparison to previous models on MIMICSQL* and a 28.8% increase in accuracy on its typo-removed versions.
A BERT-Based Generation Model to Transform Medical Texts to SQL Queries for Electronic Medical Records: Model Development and Validation.	Pan Youcheng, Chenghao Wang, Baotian Hu, Yang Xiang, Xiaolong Wang, Qingcai Chen, Junjie Chen, and Jingcheng Du.	2021	JMIR Medical Informatics	Model (Full QA)	Structured table	NL question to SQL query	No	Introduced a medical text-to-SQL model (MedTS) to work on structured HER tables for question-to-SQL query prediction. It used BERT model as the encoder and a grammer-based LSTM network for the decoder.	The MedTS obtained a logical form accuracy of 0.784 and an execution accuracy of 0.899 on the MIMICSQL dataset, outperforming the TREQS model and other state-of-the-art question to SQL models.
Toward a Neural Semantic Parsing System for EHR Question Answering.	Soni S, Roberts K	2022	AMIA Annual Symposium Proceedings, 2022	Model (Full QA)	Structured tables	NL question to logical form	No	Assessed the performance of two semantic parsing models for EHR question answering. Their performance was compared to rule-based models. It was evaluated using two datasets -FHIRdata and ICUdata	The models were evaluated using two semantic parsing datasets. The lexicon-based model performed the best in comparison to other neural models.
Adapting and evaluating a deep learning language model for clinical why-question answering.	Wen A, Elwazir MY, Moon S, Fan J.	2020	JAMIA open	Model (Full QA)	Clinical notes	MRC	No	Evaluated BERT models trained on different data sources to perform why question answering on clinical notes	The best accuracy obtained was 0.707 achieved by the BERT base model that was pre-trained on Clinical BERT and fine-tuned on SQuAD -why and emrQA-why dataset). It was shown that an increase of 6% accuracy was obtained when trained towards customized clinical language.
Evaluation of dataset selection for pre-training and fine-tuning transformer language models for clinical question answering.	Soni S, Roberts K.	2020	Proceedings of the Twelfth Language Resources and Evaluation Conference	Model (Full QA)	Clinical notes	MRC	No	Evaluated transformer models like BERT, BioBERT, Clinical BERT, and XLNet by pre-training and fine-tuning the models on various types of corpora	It was observed that initial fine-tuning improved the performance of the models. Also, all BERT-based models performed better when they were fine-tuned on more than one dataset.
Improving fine-tuned question answering models for electronic health records.	Mairittha T, Mairittha N, Inoue S	2020	Adjunct Proceedings of the 2020 ACM international joint conference on pervasive and ubiquitous computing and proceedings of the 2020 ACM International Symposium on Wearable Computers	Model (Full QA)	Clinical notes	MRC	No	Proposed to do transfer learning on BERT to develop a personalized EHR QA system.	The paper makes use of BERT (Large, Uncased, Whole Word Masking), BERT fine-tuned on Stanford Question Answering Dataset (SQuAD) benchmark, BioBERT, and EHR QA (an extended BioBERT fine-tuned on unstructured EHR data). The experiments showed that the EHR-QA model obtained the best model accuracy (exact match value of 71.32 % and an F1 score of 86.97%).
Effects of Information Masking in the Task-Specific Finetuning of a Transformers-Based Clinical Question-Answering Framework.	Moon S, He H, Fan JW	2022	2022 IEEE 10th International Conference on Healthcare Informatics (ICHI)	Model (Full QA)	Clinical notes	MRC	No	The purpose of this study was to study the effects of masking on fine-tuned transformer-based model. ClinicalBERT was chosen as the base model that was fine-tuned on the SQuAD-why dataset. This model was further fine-tuned on the n2c2-ADE dataset and experimented with no masking, all masking, point-wise masking, and partial masking with 10%, 20%, and 30%. Then, threshold calibration was done usin…	It was observed that the full masking decreases the overall accuracy by 0.10 compared to 0% masking. It was also observed that the accuracy improved from 0.01 to 0.02 when masking was at 20%. Furthermore, with an increase in masking from 20% to 40%, there was improvement in accuracy of the model. Hence, this proved that masking can be used to improve the prtformance of transformer-based models.
A comparative study of pretrained language models for long clinical text.	Li Y, Wehbe RM, Ahmad FS, Wang H, Luo Y	2023	Journal of the American Medical Informatics Association	Model (Full QA)	Clinical notes	MRC	Yes	Proposed two long-sequence transformer models that allow a maximum input length up to 4096 in order to work on long clinical texts.	The paper demonstrates the performance of Clinical-Longformer and Clinical-BigBird performs better than ClinicalBERT in 10 different downstream applications including EHR QA.
A large language model for electronic health records.	Yang Xi, Chen Aokun , PourNejatian Nima, Shin Hoo Chang , Smith Kaleb E. , Parisien Christopher, Compas Colin, Martin Cheryl, Costa Anthony B., Flores Mona G., Zhang Ying, Magoc Tanja , Harle Christopher A. , Lipori Gloria, Mitchell Duane A., Hogan William R., Shenkman Elizabeth A., Bian Jiang, Wu Yonghui	2022	npj Digital Medicine	Model (Full QA)	Clinical notes	MRC	Yes	Using more than 90 billion words of text developed a large clinical language model, called GatorTron. This paper evaluates whether increasing the number of parameters and increasing the amount of training data helps to improve performance on NLP tasks.	When Gatortron increases the number of parameters from 110 million to 8.9 billion, it helps with improving performance in NLP tasks including QA on the emrQA dataset with a 9.5% improvement.
Evaluation of AI Chatbots for Patient-Specific EHR Questions	Hamidi, Alaleh and Roberts, Kirk	2023	arXiv Preprint, June 2023	Dataset and Model (Full QA)	Clinical notes	MRC	No	The paper evaluates the performance of ChatGPT, Google Bard, and Claude for a question answering task on clinical notes of MIMIC-III.	Results show that both ChatGPT 3.5 and Claude performed well in question answering over clinical notes of MIMIC-III. On the constructed questions containing 15 samples, ChatGPT 3.5 obtained a total accuracy of 4.57 for 1 question per session, and an accuracy of 4.58 for 1 topic per session. Claude obtained an accuracy of 4.47 for 1 question per session, and an accuracy of 4.60 for 1 topic per ses…
MedAlign: A Clinician-Generated Dataset for Instruction Following with Electronic Medical Records	Fleming, Scott L., Alejandro Lozano, William J. Haberkorn, Jenelle A. Jindal, Eduardo P. Reis, Rahul Thapa, Louis Blankemeier et al.	2023	arXiv Preprint, August 2023	Dataset and Model (Full QA)	XML markup derived from EHR data	Multi-step refinement approach using standard prompt template	Yes	Developed a dataset containing 983 instructions for EHR data, 303 out of them were annotated with responses. MedAlign was also used to evaluate six language models - GPT-4 (32K tokens+ multi-step refinement), GPT-4 (32K tokens), GPT4 (2K tokens), Vicuña-13B (2K tokens), Vicuña-7B (2K tokens), and Vicuña-7B (2K tokens).	GPT-4 performed better than Vicuña and MPT-7B models. More than half of the responses generated by GPT-4 for all its variants were correct when evaluated by the clinicians.
KALA: Knowledge-Augmented Language Model Adaptation	Minki Kang, Jinheon Baek, Sung Ju Hwang	2022	arXiv Preprint, April 2022	Model (Full QA)	Clinical notes	Knowledge-conditioned Feature Modulation on Transformer for QA and NER	Yes	Proposes a framework called Knowledge-Augmented Language model Adaptation (KALA), which adds entities and relational facts to hidden representations of pre-trained language models. It is then used in downstream applications like question answering and named entity recognition. Uses entity memory with entity embeddings and knowledge graph. The knowledge graph is integrated into the PLM during the …	The proposed KALA framework outperforms all existing state-of-the-art models on both QA (including on the emrQA dataset) and NER tasks.
Question-Answering System Extracts Information on Injection Drug Use from Clinical Progress Notes	Maria Mahbub, Ian Goethert, Ioana Danciu, Kathryn Knight, Sudarshan Srinivasan, Suzanne Tamang, Karine Rozenberg-Ben-Dror, Hugo Solares, Susana Martins, Edmon Begoli	2023	arXiv Preprint, May 2023	Dataset and Model (Full QA)	Clinical notes	MRC	No	Proposed a QA dataset on Injection drug use (IDU) over clinical progress notes, and also evaluated the performance of BERT, BioBERT, BlueBERT, and Clinical BERT for QA over the constructed dataset.	ClinicalBERT outperforms the other models for QA. Also, it was observed that transfer learning methods like sequential learning and adversarial learning performed better than the baseline models.
Towards Understanding the Generalization of Medical Text-to-SQL Models and Datasets	RichardTarbell, Kim-Kwang Raymond Choo, Glenn Dietrich, Anthony Rios	2023	arXiv preprint, March 2023	Model (Full QA)	Structured tables	NL question to SQL query	No	Created a new split on the MIMICSQL dataset to produce a better testbed for generalizability (MIMICSQL 2.0). Also, introduced a new text-to-SQL model using T5 language model, adding back-translation, and adding an auxiliary training dataset for training to produce a better text-to-SQL for generalization.	The proposed T5 model after adiing back-translation and data augmentation of Spider dataset while training outperformed the state-of-the-art models on MIMICSQL 2.0 dataset.
Information extraction from weakly structured radiological reports with natural language queries	Amin Dada , Ufer, Leon Tim, Moon Kim, Max Hasin, Nicola Spieker, Michael Forsting, Felix Nensa, Jan Egger, Jens Kleesiek	2023	European Radiolog	Dataset and Model (Full QA)	Clinical notes	MRC	Yes	A QA dataset based on radiology reports was constructed. Seven German-based BERT models were evaluated after pre-training on 857,783 unlabeled radiology reports and then fine-tuning on the constructed QA dataset.	The BERT model pre-trained on radiology dataset and medical encyclopedia obtained the best performance with F1 score of 83.97% and exact match value of 71.63% for answerable questions. It was better in detecting unanswerable questions with an accuracy of 96.01%.
quEHRy: a question answering system to query electronic health records	Sarvesh Soni, Surabhi Datta, Kirk Roberts	2023	Journal of the American Medical Informatics Association	Model (Full QA)	Structured tables	NL question to answer extraction pipeline	No	Develops an end-to-end pipeline (quEHRy) for answer extraction from structured data.	Accuracy is 97.41% and 87.75% for the two datasets on the qEHRy pipeline. Their corresponding precision are 98.33% and 90.91%.
Do We Still Need Clinical Language Models?	Evan Hernandez, Diwakar Mahajan, Jonas Wulff, Micah J Smith, Zachary Ziegler, Daniel Nadler, Peter Szolovits, Alistair Johnson, Emily Alsentzer et al.	2023	Conference on Health, Inference, and Learning	Model (Full QA)	Clinical notes	MRC	Yes	Evaluated performance of 12 language models with varying parameters on three tasks including machine reading comprehension task on EHR notes.	The results indicate that small clinical models are more parameter-efficient, and outperform all in-context learning approaches.
